# Supplementary material for: Crystal, Fivefold and Glass Formation in Clusters of Polymers Interacting with the Square Well Potential
Source: Polymers (Basel). 2020 May 13;12(5):1111. doi: 10.3390/polym12051111 (PMC7285265; doi:10.3390/polym12051111)
Supplement: Supplementary file 1 [file polymers-12-01111-s001.zip]

Archive with 26 entries (26 files):
- Figure1_a.pdf
- Figure1_b.pdf
- Figure1_c.pdf
- Figure1_d.pdf
- Figure2_a.pdf
- Figure2_b.pdf
- Figure2_c.pdf
- Figure2_d.pdf
- Figure2_e.pdf
- Figure2_f.pdf
- Figure7_a.pdf
- Figure7_b.pdf
- Figure7_c.pdf
- Figure7_d.pdf
- Figure7_e.pdf
- Figure7_f.pdf
- Figure7_g.pdf
- Figure7_h.pdf
- Figure8_a.pdf
- Figure8_b.pdf
- Figure8_c.pdf
- Figure8_i.pdf
- Figure8_ii.pdf
- Figure8_iii.pdf
- paper_interactive_3D.pdf
- supplementary_images.docx
